# Supplementary material for: Heterogeneous Profile of ROR1 Protein Expression across Tumor Types
Source: Cancers (Basel). 2024 May 15;16(10):1874. doi: 10.3390/cancers16101874 (PMC11119314; doi:10.3390/cancers16101874)
Supplement: Supplementary file 1 [file cancers-16-01874-s001.zip]

Archive with 2 entries (2 files):
- Raso et al ROR1 paper Supplementary Tables vfinal clean.pdf
- Supplementaty figures Raso et al Cancers 05142024 .pptx
